# Supplementary material for: Variation at 2q35 (PNKD and TMBIM1) influences colorectal cancer risk and identifies a pleiotropic effect with inflammatory bowel disease
Source: Hum Mol Genet. 2016 Mar 22;25(11):2349–59. doi: 10.1093/hmg/ddw087 (PMC5081051; doi:10.1093/hmg/ddw087)
Supplement: Supplementary Data [file supp_ddw087_SupplementaryTables_ALL.xlsx]

## Sheet: Index
Supplementary Table 1 | Summary of the published CRC susceptibility alleles.
Supplementary Table 2 | Summary statistics for novel variants showing an association with CRC risk at P < 1.0 x 10-6 prior to replication.
Supplementary Table 3 | Relationship between SNP genotype and clinico-pathological features.
Supplementary Table 4 | SNPs that are associated with inflammatory bowel disease (IBD), with CRC data.
Supplementary Table 5 | Functional annotation.
Supplementary Table 6 | eQTL analysis.
Supplementary Table 7 | Pathway analysis.

## Sheet: Supplementary Table 1
Supplementary Table 1: Summary of the published CRC susceptibility alleles.
The table reports 37 CRC loci with associated risk allele frequencies (RAF), odds ratios (OR) and P-value from the meta-analysis.
rsid	Locus	Genes	RAF	Meta OR	Meta P-value	Reference
rs72647484	1p36.12	WNT4 - CDC42	0.91	1.2	2.27x10-7	1
rs10911251	1q25.3	LAMC1	0.57	1.05	1.30x10-2	2
rs6691170	1q41	DUSP10 - QRSL1P2	0.34	1.09	5.52x10-5	3
rs35360328	3p22.1	CTNNB1	0.16	1.11	1.92x10-4	4
rs812481	3p14.1	LRIG1	0.58	1.01	6.88x10-1	4
rs10936599	3q26.2	MYNN	0.76	1.09	3.56x10-4	3
rs35509282	4q32.2	FSTL5	0.09	1.06	4.41x10-2	5
rs647161	5q31.1	C5orf66	0.33	1.04	4.86x10-2	1
rs1321311	6p21.31	TRNAI25	0.23	1.1	6.15x10-5	6
rs16892766	8q23.3	LINC00536 - EIF3H	0.08	1.23	5.07x10-10	7
rs6983267	8q24.21	CCAT2;LOC101930033	0.49	1.18	7.22x10-17	8
rs7014346	8q24.21	LOC101930033	0.65	1.19	3.66x10-18	9
rs10795668	10p14	RNA5SP299 - LINC00709	0.66	1.15	1.90x10-11	7
rs704017	10q22.3	ZMIZ1-AS1	0.56	1.08	2.49x10-4	1
rs1035209	10q24.2	NKX2-3 - SLC25A28	0.19	1.15	2.44x10-8	10
rs11190164	10q24.2	SLC25A28, ENTPD7, COX15, CUTC, ABCC	0.29	1.14	2.71x10-9	4
rs12241008	10q25	VTI1A	0.1	1.11	2.53x10-3	11
rs174550	11q12.2	Intergenic	0.35	1.07	5.18x10-4	1
rs3824999	11q13.4	POLD3	0.5	1.15	2.33x10-12	6
rs3802842	11q23.1	COLCA2;COLCA1	0.68	1.14	2.10x10-9	9
rs3217810	12p13.32	CCND2	0.12	1.11	3.92x10-4	2
rs12309274	12p13.33	WNK1	0.14	1.05	7.42x10-2	1
rs11169552	12q13.13	DIP2B - ATF1	0.74	1.1	1.63x10-5	3
rs3184504	12q24.12	SH2B3	0.53	1.09	1.82x10-5	4
rs73208120	12q24.22	NOS1	0.11	1.05	1.74x10-1	4
rs1957636	14q22.2	BMP4	0.6	1.09	2.07x10-5	12
rs4444235	14q22.3	RPS3AP46 - MIR5580	0.45	1.1	7.97x10-7	13
rs4779584	15q14	SCG5 - GREM1	0.82	1.18	3.01x10-12	7
rs9929218	16q22.1	CDH1	0.69	1.09	1.63x10-4	13
rs16941835	16q24.2	FOXL1	0.21	1.12	6.42x10-6	1
rs4939827	18q21.2	SMAD7	0.52	1.22	2.56x10-23	14
rs10411210	19q12	RHPN2	0.91	1.12	9.89x10-4	13
rs1800469	19q13.2	Intergenic	0.31	1.06	5.80x10-3	1
rs4813802	20p12.3	BMP2	0.36	1.11	3.81x10-7	12
rs961253	20p12.3	FGFR3P3 - CASC20	0.37	1.11	1.13x10-7	13
rs6066825	20q13.13	PREX1	0.64	1.08	1.52x10-4	4
rs4925386	20q13.33	LAMA5	0.31	1.12	9.94x10-7	3
1. Al-Tassan et al. A new GWAS and meta-analysis with 1000Genomes imputation identifies novel risk variants for colorectal cancer. Scientific Reports, 2014. 5: p. 10442
2. Peters et al. Identification of Genetic Susceptibility Loci for Colorectal Tumors in a Genome-Wide Meta-analysis. Gastroenterology, 2013. 144(4): p. 799-807
3. Houlston et al. Meta-analysis of three genome-wide association studies identifies susceptibility loci for colorectal cancer at 1q41, 3q26.2, 12q13.13 and 20q13.33. Nat Gen, 2010. 42(11): p. 973-7
4. Schumacher et al. Genome-wide association study of colorectal cancer identifies six new susceptibility loci. Nat Commun, 2015. 6:7138
5. Schmit et al. A novel colorectal cancer risk locus at 4q32.2 identified from an international genome-wide association study. Carcinogenisis, 2014. 35(11): p. 2512-2519
6. Dunlop et al. Common variation near CDKN1A, POLD3 and SHROOM2 influences colorectal cancer risk. Nat Gen, 2012. 44(7): p. 770-6
7. Tomlinson et al. A genome-wide association study identifies colorectal cancer susceptibility loci on chromosomes 10p14 and 8q23.3. Nat Gen, 2008. 40(5): p. 623-30
8. Tomlinson et al. A genome-wide association scan of tag SNPs identifies a susceptibility variant for colorectal cancer at 8q24.21. Nat Gen, 2007. 39(8): p. 984-8
9. Tenesa et al. Genome-wide association scan identifies a colorectal cancer susceptibility locus on 11q23 and replicates risk loci at 8q24 and 18q21. Nat Gen, 2008. 40(5): p. 631-7
10. Whiffin et al. Identification of susceptibility loci for colorectal cancer in a genome-wide meta-analysis. Hum Mol Genet, 2014. 23(17): p. 4729-37
11. Wang et al. Trans-ethnic genome-wide association study of colorectal cancer identifies a new susceptibility locus in VTI1A. Nat Commun, 2014. 5: p. 4613
12. Tomlinson et al. Multiple Common Susceptibility Variants near BMP Pathway Loci GREM1, BMP4, and BMP2 Explain Part of the Missing Heritability of Colorectal Cancer. PLoS Genetics, 2011. 7(6)
13. Houlston et al. Meta-analysis of genome-wide association data identifies four new susceptibility loci for colorectal cancer. Nat Gen, 2008. 40(12): p. 1426-35
14. Broderick et al. A genome-wide association study shows that common alleles of SMAD7 influence colorectal cancer risk. Nat Gen, 2007. 39(11): p. 1315-7

## Sheet: Supplementary Table 2
Supplementary Table 2: Summary statistics for novel variants showing an association with CRC risk at P < 1.0 x 10-6 prior to replication.
(A) Data from the 7 individual studies. For each variant, the P-values from the 7 individual studies and risk allele frequency (RAF) are given. The RAF was calculated as an average across the individual studies. Risk alleles are given in bold.
							Individual study P-value
Locus	Variant	Position (hg19)	Nearest gene(s)	Alleles	Case RAF	Control RAF	UK1	Scotland1	VQ58	CCFR1	CCFR2	COIN	FIN
2q35	rs992157	219154781	PNKD/TMBIM1	GA	0.59	0.57	3.27x10-1	5.75x10-2	1.91x10-3	3.42x10-1	3.25x10-2	2.32x10-1	7.17x10-3
9p21	rs2383207	22115959	CDKN2B-AS1	AG	0.52	0.5	2.29x10-2	7.49x10-1	1.01x10-1	3.67x10-1	9.16x10-3	1.35x10-2	5.55x10-4
(B) Data from the meta-analysis. Provided are the imputation information scores (averaged across individual studies), together with the meta-analysis test statistics.
				Meta-analysis
Locus	Variant	Position (hg19)	Nearest gene(s)	INFO	P-value	Phet	I2	OR (95% CI)
2q35	rs992157	219154781	PNKD/TMBIM1	0.99	5.57x10-7	0.75	0	1.11 (1.06-1.15)
9p21	rs2383207	22115959	CDKN2B-AS1	1	1.27x10-7	0.47	0	1.11 (1.07-1.15)
INFO: imputation information score; Phet: P-value of heterogeneity between studies; I2: percentage of variance attributable to heterogeneity.

## Sheet: Supplementary Table 3
Supplementary Table 3: Relationship between SNP genotype and clinico-pathological features.
Relationship between SNP genotype and sex, age at diagnosis of CRC, stage, MSI status, tumour site, and KRAS and BRAF mutant status.
				Feature
rsid	Chr	Position	Study	Sex	Age	Stage	MSI	Site	KRAS	BRAF
rs992157	2	218290058	CCFR1	0.02
			CCFR2	0.84
			COIN	0.46	0.44		0.31		0.11	0.11
			UK1	0.58	0.86	0.64
			Scotland1	3.88x10-3	0.83
			VQ58	0.48	0.19	0.92		1
			FIN				0.17
			Replication	0.3	0.81		0.51	0.09
rs12568930	1	22702231	CCFR1	0.315153
			CCFR2	0.0178931
			COIN	0.413782	0.458375		0.223993		0.23553	0.103134
			UK1	0.504637	0.01883	0.029634
			Scotland1	0.268193	0.527236
			VQ58	0.709056	0.904134	0.849884		0.314397
rs7554511	1	200877562	CCFR1	0.448149
			CCFR2	0.162201
			COIN	0.80614	0.368442		0.39838		0.208453	0.674325
			UK1	0.879353	0.768644	0.0583694
			Scotland1	0.066001	0.0375243
			VQ58	0.158128	0.939012	0.0498502		0.45074
rs7608910	2	61204856	CCFR1	0.123091
			CCFR2	0.70641
			COIN	0.964962	0.791584		0.223075		0.920768	0.591906
			UK1	0.438626	0.400526	0.458169
			Scotland1	0.620488	0.168843
			VQ58	0.818532	0.768392	0.0111552		0.118457
rs17229285	2	199523122	CCFR1	0.364529
			CCFR2	0.631114
			COIN	0.351314	0.121555		0.822188		0.607602	0.70503
			UK1	0.0197232	0.749725	0.566432
			Scotland1	0.0652099	0.863379
			VQ58	0.988058	0.0366294	0.324573		0.446419
rs2382817	2	219151218	CCFR1	0.0183849
			CCFR2	0.860963
			COIN	0.436784	0.314791		0.194143		0.0649312	0.0576677
			UK1	0.227375	0.703986	0.69317
			Scotland1	0.0107672	0.716684
			VQ58	0.197533	0.0824486	0.677939		0.841004
rs4722672	7	27231762	CCFR1	0.0457004
			CCFR2	0.00588877
			COIN	0.946664	0.529189		0.966774		0.154681	0.443023
			UK1	0.358397	0.577524	0.442448
			Scotland1	0.251706	0.836951
			VQ58	0.473272	0.346846	0.460731		0.103609
rs174537	11	61552680	CCFR1	0.397084
			CCFR2	0.932876
			COIN	0.343308	0.127291		0.574894		0.433385	0.586617
			UK1	0.957884	0.195786	0.702238
			Scotland1	0.436744	0.12163
			VQ58	0.562119	0.533526	0.782729		0.672607
rs653178	12	112007756	CCFR1	0.371938
			CCFR2	0.991659
			COIN	0.0196989	0.0137183		0.256979		0.281041	0.682193
			UK1	0.0929529	0.902449	0.939458
			Scotland1	0.232241	0.237169
			VQ58	0.624685	0.619832	0.569342		0.604954
rs17085007	13	27531267	CCFR1	0.276457
			CCFR2	0.143386
			COIN	0.550446	0.754091		0.728504		0.0991848	0.0080747
			UK1	0.190682	0.703735	0.539744
			Scotland1	0.701091	0.507571
			VQ58	0.94799	0.716985	0.983028		0.938463
rs941823	13	41013977	CCFR1	0.377779
			CCFR2	0.411138
			COIN	0.94284	0.038622		0.553295		0.818323	0.0468146
			UK1	0.0162004	0.243823	0.055253
			Scotland1	0.0888676	0.517841
			VQ58	0.583999	0.294374	0.202		0.630492
rs516246	19	49206172	CCFR1	0.94453
			CCFR2	0.291643
			COIN	0.779795	0.209054		0.756919		0.862862	0.096191
			UK1	0.582516	0.937392	0.16984
			Scotland1	0.945078	0.374224
			VQ58	0.363567	0.11268	0.475154		0.874743
rs913678	20	48955424	CCFR1	0.68344
			CCFR2	0.279249
			COIN	0.450951	0.375013		0.066257		0.967218	0.26868
			UK1	0.181061	0.701464	0.931706
			Scotland1	0.120436	0.949488
			VQ58	0.619827	0.689155	0.465159		0.738332
			Total samples	12398	10102	2195	3667	6699	1627	1470

## Sheet: Supplementary Table 4
Supplementary Table 4: SNPs that are associated with inflammatory bowel disease (IBD), with CRC data.
For each variant, the P-values, odds ratios (OR) and 95% confidence intervals from this CRC meta-analysis, as well as the published meta-analysis investigating IBD, are provided. Risk alleles are determined with respect to CRC.
IBD phenotype was determined using likelihood modelling - IBD: inflammatory bowel disease, UC: ulcerative colitis, CD: Crohn's disease
Highlighted are the SNPs with a FDR P-value in the CRC meta-analysis < 0.05
rsid	Chromosome	Position	CRC risk allele	IBD risk allele	CRC p-value	CRC FDR corrected	CRC OR	CRC 95% CI	IBD OR	IBD 95% CI
rs12103	1	1247494	T	T	0.450819	0.831293	1.02474	(0.96; 1.09)	1.09061	(1.06; 1.12)
rs6667605	1	2502780	C	C	0.668581	0.900763	1.00873	(0.97; 1.05)	1.08318	(1.06; 1.11)
rs3766606	1	8022197	G	G	0.66126	0.900763	1.01119	(0.96; 1.06)	1.12935	(1.1; 1.16)
rs6426833	1	20171860	A	A	0.560369	0.882471	1.01161	(0.97; 1.05)	1.26161	(1.23; 1.29)
rs12568930	1	22702231	T	T	6.58087e-05	0.00329043	1.1161	(1.06; 1.18)	1.136	(1.1; 1.18)
rs1748195	1	63049593	G	G	0.0342914	0.244939	1.04548	(1; 1.09)	1.07026	(1.04; 1.1)
rs80174646	1	67708155	T	G	0.988408	0.992066	1.00058	(0.93; 1.08)	0.532408	(0.51; 0.56)
rs2651244	1	70995562	G	G	0.00828352	0.0974532	1.05466	(1.01; 1.1)	1.06316	(1.04; 1.09)
rs17391694	1	78623626	C	C	0.107341	0.420945	1.0492	(0.99; 1.11)	1.12643	(1.08; 1.17)
rs34856868	1	92554283	A	G	0.0510084	0.290059	1.1387	(1; 1.3)	0.822608	(0.77; 0.88)
rs11583043	1	101466054	C	T	0.915461	0.963643	1.00237	(0.96; 1.05)	0.926138	(0.9; 0.95)
rs6679677	1	114303808	C	C	0.473312	0.831293	1.02353	(0.96; 1.09)	1.2034	(1.15; 1.26)
rs2641348	1	120437884	A	A	0.885016	0.941506	1.00444	(0.95; 1.07)	1.129	(1.09; 1.17)
rs4845604	1	151801680	A	G	0.0198304	0.165253	1.06874	(1.01; 1.13)	0.849001	(0.82; 0.88)
rs670523	1	155878732	A	A	0.353297	0.788102	1.01961	(0.98; 1.06)	1.07705	(1.05; 1.1)
rs4656958	1	160856964	G	G	0.350058	0.788102	1.02021	(0.98; 1.06)	1.07683	(1.05; 1.1)
rs1801274	1	161479745	G	A	0.704932	0.90704	1.00755	(0.97; 1.05)	0.842909	(0.82; 0.86)
rs6025	1	169519049	C	C	0.0423458	0.282305	1.1433	(1; 1.3)	1.19423	(1.12; 1.27)
rs7517810	1	172853460	C	T	0.677686	0.900763	1.00949	(0.97; 1.06)	0.875972	(0.85; 0.9)
rs10798069	1	186875459	T	G	0.0155498	0.141362	1.0489	(1.01; 1.09)	0.932033	(0.91; 0.95)
rs2488389	1	197631141	A	A	0.949243	0.973583	1.00155	(0.96; 1.05)	1.10104	(1.08; 1.13)
rs7555082	1	198598663	G	A	0.489123	0.843316	1.02235	(0.96; 1.09)	0.883585	(0.85; 0.92)
rs2816958	1	200101920	G	G	0.0238141	0.183185	1.07306	(1.01; 1.14)	1.1982	(1.15; 1.25)
rs7554511	1	200877562	A	C	0.000695015	0.0182063	1.0781	(1.03; 1.13)	0.853302	(0.83; 0.87)
rs3024505	1	206939904	G	A	0.17022	0.552616	1.03767	(0.98; 1.09)	0.821722	(0.8; 0.84)
rs13407913	2	25097644	A	G	0.783276	0.932471	1.00548	(0.97; 1.05)	0.891805	(0.87; 0.91)
rs1260326	2	27730940	C	T	0.014269	0.141362	1.05128	(1.01; 1.09)	0.891693	(0.87; 0.91)
rs925255	2	28614794	C	C	0.229663	0.661391	1.02441	(0.98; 1.07)	1.10522	(1.08; 1.13)
rs10495903	2	43806918	C	T	0.149754	0.525453	1.04438	(0.98; 1.11)	0.882015	(0.85; 0.91)
rs7608910	2	61204856	A	G	0.000728253	0.0182063	1.07136	(1.03; 1.12)	0.881223	(0.86; 0.9)
rs10865331	2	62551472	A	A	0.734702	0.90704	1.00691	(0.97; 1.05)	1.0816	(1.06; 1.11)
rs6740462	2	65667272	C	A	0.847839	0.941506	1.00423	(0.96; 1.05)	0.905075	(0.88; 0.93)
rs6708413	2	103063369	A	G	0.93378	0.971222	1.002	(0.96; 1.05)	0.890811	(0.87; 0.92)
rs11681525	2	145492382	C	G	0.0731097	0.340643	1.0661	(0.99; 1.14)	0.863767	(0.83; 0.9)
rs4664304	2	160794008	A	A	0.334971	0.788102	1.01939	(0.98; 1.06)	1.05762	(1.04; 1.08)
rs2111485	2	163110536	G	A	0.677021	0.900763	1.00837	(0.97; 1.05)	0.918157	(0.89; 0.94)
rs1517352	2	191931464	C	C	0.569897	0.887662	1.01164	(0.97; 1.05)	1.08099	(1.06; 1.1)
rs1440088	2	198871417	T	T	0.667688	0.900763	1.01065	(0.96; 1.06)	1.08401	(1.05; 1.12)
rs17229285	2	199523122	C	C	0.00246344	0.0438748	1.06204	(1.02; 1.1)	1.1	(1.07; 1.13)
rs3116494	2	204592021	G	G	0.505537	0.849642	1.01556	(0.97; 1.06)	1.08031	(1.05; 1.11)
rs2382817	2	219151218	C	A	1.02483e-05	0.00102483	1.09451	(1.05; 1.14)	0.928466	(0.91; 0.95)
rs111781203	2	228660362	C	C	0.37904	0.788102	1.01906	(0.98; 1.06)	1.0684	(1.05; 1.09)
rs6716753	2	231097129	C	C	0.472487	0.831293	1.01852	(0.97; 1.07)	1.13705	(1.1; 1.17)
rs12994997	2	234173503	G	A	0.379535	0.788102	1.01763	(0.98; 1.06)	0.798279	(0.78; 0.82)
rs3749171	2	241569692	T	T	0.0893025	0.3645	1.04628	(0.99; 1.1)	1.15334	(1.12; 1.19)
rs35320439	2	242737341	T	C	0.0387332	0.267126	1.07153	(1; 1.14)	0.91938	(0.89; 0.94)
rs4256159	3	18767404	T	T	0.521524	0.853896	1.01794	(0.96; 1.07)	1.13439	(1.1; 1.17)
rs113010081	3	46457412	T	C	0.248625	0.675733	1.0371	(0.97; 1.1)	0.88068	(0.85; 0.92)
rs3197999	3	49721532	A	A	0.00429745	0.0615137	1.06344	(1.02; 1.11)	1.17622	(1.15; 1.2)
rs9847710	3	53062661	T	C	0.00430596	0.0615137	1.05934	(1.02; 1.1)	0.936709	(0.91; 0.96)
rs616597	3	101569726	C	C	0.441574	0.831293	1.01842	(0.97; 1.07)	1.07015	(1.04; 1.1)
rs724016	3	141105570	A	G	0.648962	0.900763	1.00902	(0.97; 1.05)	0.945818	(0.92; 0.97)
rs2073505	4	3444503	G	A	0.0522107	0.290059	1.08136	(1; 1.17)	0.90935	(0.88; 0.94)
rs4692386	4	26132361	C	C	0.514704	0.85075	1.01318	(0.97; 1.05)	1.05969	(1.04; 1.08)
rs6856616	4	38325036	C	C	0.884334	0.941506	1.00639	(0.92; 1.1)	1.09792	(1.06; 1.14)
rs7438704	4	48363245	A	G	0.425872	0.826936	1.01655	(0.98; 1.06)	0.919521	(0.9; 0.94)
rs2457996	4	74856535	C	T	0.925327	0.968929	1.00293	(0.94; 1.07)	0.901355	(0.87; 0.94)
rs13126505	4	102865304	A	A	0.846808	0.941506	1.00805	(0.93; 1.09)	1.19949	(1.15; 1.26)
rs3774937	4	103434253	T	C	0.700316	0.90704	1.00804	(0.97; 1.05)	0.905493	(0.88; 0.93)
rs2189234	4	106075498	T	T	0.0140111	0.141362	1.05081	(1.01; 1.09)	1.08471	(1.06; 1.11)
rs7657746	4	123161619	G	A	0.472931	0.831293	1.01682	(0.97; 1.06)	0.916811	(0.9; 0.94)
rs11739663	5	594083	T	T	0.641173	0.900763	1.01116	(0.97; 1.06)	1.07851	(1.05; 1.11)
rs2930047	5	10695526	C	C	0.390903	0.788102	1.01792	(0.98; 1.06)	1.07857	(1.06; 1.1)
rs395157	5	38867732	T	T	0.511505	0.85075	1.01305	(0.97; 1.05)	1.09567	(1.07; 1.12)
rs11742570	5	40410584	C	C	0.36198	0.788102	1.01837	(0.98; 1.06)	1.28045	(1.25; 1.31)
rs10065637	5	55438851	T	C	0.992066	0.992066	1.00025	(0.95; 1.05)	0.909356	(0.88; 0.94)
rs4703855	5	71693899	T	C	0.854503	0.941506	1.00389	(0.96; 1.05)	0.931405	(0.91; 0.95)
rs10061469	5	72518148	C	T	0.401932	0.788102	1.01786	(0.98; 1.06)	0.918943	(0.9; 0.94)
rs1363907	5	96252803	G	A	0.572542	0.887662	1.01133	(0.97; 1.05)	0.902511	(0.88; 0.93)
rs11743851	5	130613600	T	C	0.189606	0.583403	1.02778	(0.99; 1.07)	0.86588	(0.85; 0.89)
rs17622378	5	131778452	A	G	0.969055	0.980862	1.00078	(0.96; 1.04)	0.826796	(0.81; 0.85)
rs254560	5	134443606	A	A	0.472631	0.831293	1.01465	(0.98; 1.06)	1.08239	(1.06; 1.11)
rs6863411	5	141513204	A	T	0.251319	0.675733	1.02367	(0.98; 1.07)	0.907603	(0.89; 0.93)
rs11741861	5	150277909	A	G	0.671468	0.900763	1.01565	(0.95; 1.09)	0.752326	(0.72; 0.78)
rs56167332	5	158827769	A	A	0.104331	0.417324	1.03546	(0.99; 1.08)	1.16866	(1.14; 1.19)
rs564349	5	172324978	A	G	0.0797931	0.340643	1.03994	(1; 1.09)	0.946256	(0.93; 0.97)
rs72810983	5	173318254	A	A	0.763948	0.925998	1.00634	(0.97; 1.05)	1.09419	(1.07; 1.12)
rs4976646	5	176788570	T	C	0.231487	0.661391	1.02645	(0.98; 1.07)	0.92959	(0.91; 0.95)
rs7773324	6	382559	G	A	0.867911	0.941506	1.00361	(0.96; 1.05)	0.924277	(0.9; 0.95)
rs13204048	6	3420406	C	T	0.166575	0.552616	1.02907	(0.99; 1.07)	0.93382	(0.91; 0.96)
rs17119	6	14719496	A	A	0.299261	0.741998	1.0273	(0.98; 1.08)	1.08687	(1.06; 1.11)
rs6908425	6	20728731	C	C	0.639592	0.900763	1.01093	(0.97; 1.06)	1.09286	(1.07; 1.12)
rs116392568	6	31274380	T	T	0.07803	0.340643	1.04351	(1; 1.09)	1.16276	(1.13; 1.19)
rs113653754	6	32626272	C	A	0.0153185	0.141362	1.05826	(1.01; 1.11)	0.73564	(0.71; 0.76)
rs1847472	6	90973159	C	C	0.0455033	0.290059	1.04312	(1; 1.09)	1.08914	(1.06; 1.12)
rs7746082	6	106435269	G	C	0.380687	0.788102	1.0201	(0.98; 1.07)	0.875994	(0.85; 0.9)
rs3851228	6	111848191	A	A	0.248125	0.675733	1.04872	(0.97; 1.14)	1.16498	(1.12; 1.21)
rs2503322	6	127457260	A	G	0.152488	0.525821	1.0286	(0.99; 1.07)	0.936596	(0.91; 0.96)
rs13204742	6	128245765	T	T	0.677385	0.900763	1.01211	(0.96; 1.07)	1.1489	(1.11; 1.19)
rs6920220	6	138006504	A	A	0.341388	0.788102	1.02324	(0.98; 1.07)	1.15828	(1.12; 1.19)
rs12199775	6	143898894	G	A	0.704623	0.90704	1.01503	(0.94; 1.1)	0.901317	(0.87; 0.94)
rs7758080	6	149577079	G	G	0.906488	0.959247	1.00263	(0.96; 1.05)	1.07906	(1.05; 1.11)
rs212388	6	159490436	T	C	0.0131214	0.141362	1.05181	(1.01; 1.09)	0.902689	(0.88; 0.92)
rs1819333	6	167373547	G	T	0.0817543	0.340643	1.03496	(1; 1.08)	0.894628	(0.87; 0.92)
rs1182188	7	2869985	T	T	0.0487364	0.290059	1.04327	(1; 1.09)	1.11362	(1.08; 1.14)
rs1077773	7	17442679	A	A	0.0599553	0.315554	1.03749	(1; 1.08)	1.07479	(1.05; 1.1)
rs10486483	7	26892440	G	A	0.470314	0.831293	1.01722	(0.97; 1.07)	0.910118	(0.89; 0.94)
rs4722672	7	27231762	C	C	0.00246336	0.0438748	1.07942	(1.03; 1.13)	1.07552	(1.04; 1.11)
rs864745	7	28180556	T	T	0.503535	0.849642	1.01325	(0.97; 1.05)	1.07552	(1.05; 1.1)
rs1456896	7	50304461	C	T	0.971053	0.980862	1.00077	(0.96; 1.04)	0.906914	(0.88; 0.93)
rs9297145	7	98759117	C	C	0.31161	0.750867	1.02316	(0.98; 1.07)	1.07436	(1.05; 1.1)
rs314313	7	100423365	C	C	0.645886	0.900763	1.01007	(0.97; 1.05)	1.06883	(1.05; 1.09)
rs4380874	7	107480315	C	T	0.300509	0.741998	1.02127	(0.98; 1.06)	0.877329	(0.86; 0.9)
rs38911	7	116895163	A	G	0.626048	0.900763	1.00966	(0.97; 1.05)	0.945664	(0.92; 0.97)
rs4728142	7	128573967	G	A	0.320143	0.762245	1.02022	(0.98; 1.06)	0.907586	(0.89; 0.93)
rs2538470	7	148220448	G	A	0.832859	0.941506	1.0043	(0.97; 1.05)	0.934672	(0.92; 0.95)
rs17057051	8	27227554	A	A	0.525146	0.853896	1.01369	(0.97; 1.06)	1.06047	(1.04; 1.08)
rs7011507	8	49129242	A	G	0.495052	0.846243	1.02098	(0.96; 1.08)	0.918879	(0.89; 0.95)
rs7015630	8	90875918	C	T	0.400213	0.788102	1.01898	(0.98; 1.06)	0.919202	(0.89; 0.94)
rs921720	8	126534671	A	G	0.771334	0.929318	1.00601	(0.97; 1.05)	0.888471	(0.87; 0.91)
rs6651252	8	129567181	C	T	0.839781	0.941506	1.00598	(0.95; 1.07)	0.861545	(0.83; 0.89)
rs13277237	8	130604563	A	G	0.946955	0.973583	1.00133	(0.96; 1.04)	0.947341	(0.93; 0.97)
rs75900472	9	4981600	A	A	0.815782	0.941506	1.04332	(0.73; 1.49)	1.1604	(1.14; 1.18)
rs4743820	9	93928416	T	T	0.131715	0.478964	1.03318	(0.99; 1.08)	1.06604	(1.04; 1.09)
rs4246905	9	117553249	T	C	0.36316	0.788102	1.02043	(0.98; 1.07)	0.881337	(0.86; 0.9)
rs10781499	9	139266405	A	A	0.847124	0.941506	1.0043	(0.96; 1.05)	1.16754	(1.14; 1.19)
rs12722515	10	6081230	A	C	0.2534	0.675733	1.03176	(0.98; 1.09)	0.882381	(0.85; 0.91)
rs1042058	10	30728101	T	C	0.437756	0.831293	1.01582	(0.98; 1.06)	0.936388	(0.92; 0.96)
rs11010067	10	35295431	C	G	0.633504	0.900763	1.00989	(0.97; 1.05)	0.875975	(0.85; 0.9)
rs1199103	10	59947231	G	A	0.852851	0.941506	1.00446	(0.96; 1.05)	0.903142	(0.88; 0.93)
rs10761659	10	64445564	A	G	0.0648258	0.316223	1.03743	(1; 1.08)	0.857434	(0.84; 0.87)
rs2227551	10	75669190	G	T	0.296916	0.741998	1.02293	(0.98; 1.07)	0.905339	(0.88; 0.93)
rs1250546	10	81032532	G	A	0.119393	0.442196	1.03358	(0.99; 1.08)	0.895215	(0.87; 0.92)
rs7097656	10	82250831	C	C	0.541107	0.872753	1.01501	(0.97; 1.06)	1.14118	(1.11; 1.18)
rs12778642	10	94464307	G	T	0.591906	0.894483	1.01072	(0.97; 1.05)	0.950659	(0.93; 0.97)
rs4409764	10	101284237	G	T	0.0207207	0.165766	1.0468	(1.01; 1.09)	0.848387	(0.83; 0.87)
rs3740415	10	104232716	G	A	0.0630257	0.316223	1.03783	(1; 1.08)	0.945877	(0.93; 0.97)
rs907611	11	1874072	A	A	0.732038	0.90704	1.00768	(0.96; 1.05)	1.07877	(1.05; 1.11)
rs11229555	11	58408687	G	G	0.382692	0.788102	1.0202	(0.98; 1.07)	1.08194	(1.06; 1.11)
rs11230563	11	60776209	C	C	0.72839	0.90704	1.00737	(0.97; 1.05)	1.08458	(1.06; 1.11)
rs174537	11	61552680	G	T	0.00263249	0.0438748	1.06422	(1.02; 1.11)	0.915502	(0.89; 0.94)
rs559928	11	64150370	C	C	0.614421	0.900763	1.01294	(0.96; 1.06)	1.09899	(1.07; 1.13)
rs568617	11	65653242	T	T	0.37847	0.788102	1.02254	(0.97; 1.07)	1.08883	(1.06; 1.12)
rs2155219	11	76299194	T	T	0.14458	0.516357	1.02939	(0.99; 1.07)	1.1564	(1.13; 1.18)
rs2226628	11	87091845	A	A	0.846185	0.941506	1.00419	(0.96; 1.05)	1.0337	(1.01; 1.06)
rs483905	11	96023427	G	A	0.222298	0.653818	1.0271	(0.98; 1.07)	0.918519	(0.89; 0.94)
rs561722	11	114386830	C	C	0.269704	0.70053	1.02324	(0.98; 1.07)	1.13287	(1.1; 1.16)
rs566416	11	118759610	G	T	0.0644499	0.316223	1.0451	(1; 1.1)	0.940615	(0.91; 0.97)
rs7954567	12	6491125	G	A	0.0741284	0.340643	1.0418	(1; 1.09)	0.921022	(0.9; 0.95)
rs11054935	12	12648843	G	G	0.055046	0.297546	1.0427	(1; 1.09)	1.07796	(1.05; 1.11)
rs12422544	12	40528432	C	C	0.394631	0.788102	1.07017	(0.92; 1.25)	1.45519	(1.36; 1.56)
rs11168249	12	48208368	T	C	0.171152	0.552616	1.02811	(0.99; 1.07)	0.939482	(0.92; 0.96)
rs7134472	12	68499986	A	A	0.680076	0.900763	1.00852	(0.97; 1.05)	1.1745	(1.15; 1.2)
rs653178	12	112007756	T	C	2.23273e-05	0.00148849	1.08749	(1.05; 1.13)	0.945167	(0.93; 0.96)
rs11064881	12	120146925	A	A	0.879239	0.941506	1.00596	(0.93; 1.09)	1.10448	(1.07; 1.14)
rs17085007	13	27531267	C	C	0.000580982	0.0182063	1.09468	(1.04; 1.15)	1.14131	(1.11; 1.18)
rs941823	13	41013977	T	C	0.00247457	0.0438748	1.0702	(1.02; 1.12)	0.897028	(0.87; 0.92)
rs9525625	13	43018030	C	T	0.394992	0.788102	1.01714	(0.98; 1.06)	0.929024	(0.91; 0.95)
rs3764147	13	44457925	G	G	0.171311	0.552616	1.03336	(0.99; 1.08)	1.15394	(1.12; 1.19)
rs3742130	13	99907341	G	G	0.450882	0.831293	1.0193	(0.97; 1.07)	1.09026	(1.06; 1.12)
rs194749	14	69273905	T	C	0.577406	0.888317	1.01302	(0.97; 1.06)	0.926267	(0.9; 0.95)
rs1569328	14	75741751	T	C	0.860922	0.941506	1.00457	(0.95; 1.06)	0.896538	(0.87; 0.93)
rs8005161	14	88472595	C	T	0.193122	0.585218	1.04703	(0.98; 1.12)	0.866792	(0.84; 0.9)
rs16967103	15	38899190	T	C	0.559267	0.882471	1.0148	(0.97; 1.07)	0.90399	(0.88; 0.93)
rs28374715	15	41563950	G	A	0.729713	0.90704	1.00789	(0.96; 1.05)	0.924512	(0.9; 0.95)
rs17293632	15	67442596	T	T	0.00481292	0.0641723	1.06635	(1.02; 1.12)	1.11312	(1.09; 1.14)
rs7165170	15	91181489	C	A	0.0513789	0.290059	1.04943	(1; 1.1)	0.937176	(0.91; 0.96)
rs11641184	16	11704651	C	A	0.0501005	0.290059	1.03969	(1; 1.08)	0.925622	(0.91; 0.94)
rs7404095	16	23864590	C	C	0.84181	0.941506	1.00406	(0.96; 1.04)	1.07441	(1.05; 1.1)
rs26528	16	28517709	T	C	0.606587	0.900763	1.01048	(0.97; 1.05)	0.887058	(0.87; 0.91)
rs11150589	16	30482494	C	T	0.876227	0.941506	1.00316	(0.96; 1.04)	0.923253	(0.9; 0.95)
rs199883290;rs41450053;rs2066847;rs5743293	16	50763778	G	G	0.878916	0.941506	1.01368	(0.85; 1.21)	2.19019	(1.96; 2.19)
rs1728785	16	68591230	C	C	0.00621176	0.077647	1.0679	(1.02; 1.12)	1.07289	(1.04; 1.11)
rs2361755	16	86009686	G	G	0.836682	0.941506	1.00745	(0.94; 1.08)	1.19517	(1.14; 1.25)
rs2945412	17	25843643	G	A	0.748945	0.918396	1.00655	(0.97; 1.05)	0.89312	(0.87; 0.91)
rs3091315	17	32593665	A	A	0.727027	0.90704	1.00765	(0.97; 1.05)	1.15253	(1.12; 1.18)
rs12946510	17	37912377	C	T	0.116948	0.442196	1.03163	(0.99; 1.07)	0.87679	(0.86; 0.89)
rs12942547	17	40527544	G	A	0.969451	0.980862	1.00077	(0.96; 1.04)	0.906173	(0.89; 0.92)
rs3853824	17	54880993	C	C	0.627055	0.900763	1.01006	(0.97; 1.05)	1.08476	(1.06; 1.11)
rs1292053	17	57963537	A	G	0.473837	0.831293	1.01425	(0.98; 1.05)	0.912848	(0.89; 0.93)
rs17780256	17	70642923	A	A	0.868422	0.941506	1.00428	(0.95; 1.06)	1.12231	(1.09; 1.16)
rs17736589	17	76737118	A	G	0.778039	0.931783	1.007	(0.96; 1.06)	0.920968	(0.89; 0.95)
rs1893217	18	12809340	G	G	0.388546	0.788102	1.02308	(0.97; 1.08)	1.15399	(1.12; 1.18)
rs7240004	18	46395022	A	A	0.811545	0.941506	1.00498	(0.96; 1.05)	1.06878	(1.05; 1.09)
rs9319943	18	56879827	T	C	0.0270524	0.200388	1.05514	(1.01; 1.11)	0.92932	(0.9; 0.96)
rs727088	18	67530439	A	G	0.480478	0.835614	1.01406	(0.98; 1.05)	0.946071	(0.93; 0.97)
rs7236492	18	77220616	T	C	0.0806629	0.340643	1.04868	(0.99; 1.11)	0.905144	(0.87; 0.94)
rs2024092	19	1124031	A	A	0.556671	0.882471	1.01593	(0.96; 1.07)	1.15912	(1.13; 1.19)
rs11879191	19	10512911	G	G	0.594831	0.894483	1.01419	(0.96; 1.07)	1.15374	(1.12; 1.19)
rs17694108	19	33731551	A	A	0.238561	0.672003	1.02874	(0.98; 1.08)	1.08955	(1.07; 1.11)
rs4802307	19	46849806	G	G	0.937229	0.971222	1.00172	(0.96; 1.05)	1.094	(1.07; 1.12)
rs11083840	19	47119910	T	G	0.592503	0.894483	1.01117	(0.97; 1.05)	0.933204	(0.91; 0.96)
rs516246	19	49206172	T	T	0.000470527	0.0182063	1.07189	(1.03; 1.11)	1.1214	(1.09; 1.15)
rs17771967	19	55380214	G	G	0.119203	0.442196	1.03193	(0.99; 1.07)	1.07301	(1.05; 1.1)
rs4243971	20	30849517	G	G	0.465066	0.831293	1.01472	(0.98; 1.06)	1.04989	(1.03; 1.07)
rs6087990	20	31349908	T	C	0.175233	0.556295	1.02774	(0.99; 1.07)	0.949671	(0.93; 0.97)
rs6088765	20	33799280	T	G	0.26777	0.70053	1.02244	(0.98; 1.06)	0.940697	(0.92; 0.96)
rs4812833	20	43068996	G	A	0.733375	0.90704	1.00683	(0.97; 1.05)	0.901815	(0.88; 0.92)
rs6074022	20	44740196	C	C	0.0763296	0.340643	1.04086	(1; 1.09)	1.10111	(1.07; 1.13)
rs913678	20	48955424	C	T	7.30217e-06	0.00102483	1.0987	(1.05; 1.14)	0.933173	(0.91; 0.95)
rs259964	20	57824309	G	A	0.221481	0.653818	1.02466	(0.99; 1.07)	0.934767	(0.92; 0.95)
rs6062504	20	62348907	A	G	0.304663	0.74308	1.02206	(0.98; 1.07)	0.903981	(0.88; 0.92)
rs2823286	21	16817938	A	G	0.273313	0.700803	1.02447	(0.98; 1.07)	0.886473	(0.87; 0.91)
rs2284553	21	34776695	A	G	0.753085	0.918396	1.00638	(0.97; 1.05)	0.901954	(0.88; 0.92)
rs2836878	21	40465534	G	G	0.379918	0.788102	1.01994	(0.98; 1.07)	1.25304	(1.22; 1.29)
rs7282490	21	45615741	G	G	0.186946	0.583403	1.02806	(0.99; 1.07)	1.12076	(1.1; 1.14)
rs2256609	22	21925017	A	G	0.687844	0.905058	1.00991	(0.96; 1.06)	0.917048	(0.9; 0.94)
rs5763767	22	30493882	G	A	0.0165339	0.143773	1.04838	(1.01; 1.09)	0.924281	(0.91; 0.94)
rs2413583	22	39659773	C	C	0.719111	0.90704	1.00999	(0.96; 1.07)	1.19297	(1.16; 1.23)
rs727563	22	41867377	T	C	0.63154	0.900763	1.01156	(0.97; 1.06)	0.911991	(0.89; 0.94)
IBD data from:
Jostins, L., et al. (2012) Host-microbe interactions have shaped the genetic architecture of inflammatory bowel disease. Nature, 491, 119-124.
Liu, J.Z., et al. (2015) Association analyses identify 38 susceptibility loci for inflammatory bowel disease and highlight shared genetic risk across populations. Nat Genet, 47, 979-986

## Sheet: Supplementary Table 5A
Supplementary Table 5A: functional annotation for the LD block marked by rs992157 SNP.
Data are shown for rs992157 (highlighted in red) and proxy SNPs (r2 ≥ 8) showing ChromHMM signals and binding of transcription factors in CRC cell lines. Also, evolutionary conservation (PhastCons and GERP), RegulomeDB and CADD scores are reported.
SNP	Chr	Pos(hg19)	r2	D'	Ref	Alt	RAF	Type	PhCons1	GERP2	ChromHMM3	TFBS4	Transcription Factors5	Gene	CADD score6	Regulome DB score7
rs6736362	2	219115108	0.95	0.98	C	T	0.59	intronic	0	-2.98	other	1	ATF2	ARPC2	0.419	No Data
rs736730	2	219120255	0.95	0.98	C	T	0.59	intergenic	0	-2.1	other	2	ATF2 ; JUN	1.2kb 3' of ARPC2	3.114	1d
rs736731	2	219120588	0.95	0.98	A	G	0.59	intergenic	0	-4.32	other	2	ATF2 ; JUN	1.5kb 3' of ARPC2	0.179	5
rs12999734	2	219121528	0.94	0.97	A	G	0.59	intergenic	0.0512047	-0.451	other	3	ATF2 ; JUN ; HOXA4	2.5kb 3' of ARPC2	0.615	5
rs10932766	2	219122090	0.95	0.98	G	A	0.59	intergenic	0.133858	1.46	open chromatin	8	CTCF ; RARG ; RAD21 ; HOXA6 ; E2F3 ; ATF2 ; JUN ; HOXA4	3kb 3' of ARPC2	2.778	2b
rs3731859	2	219124222	0.95	0.98	G	A	0.59	intergenic	0	-7.32	other	4	E2F3 ; ATF2 ; JUN ; HOXA4	1.5kb 5' of GPBAR1	1.782	4
rs13003334	2	219124921	0.95	0.98	T	A	0.59	intergenic	0	-6.32	other	1	JUN	815bp 5' of GPBAR1	6.986	5
rs11554825	2	219125809	0.95	0.98	C	T	0.59	5'-UTR	0	-1.13	other	1	JUN	GPBAR1	4.806	4
rs13419763	2	219134950	0.97	0.98	C	T	0.59	intergenic	0	-5.21	promoter	85	TFDP1 ; MED1 ; ELF1 ; CASP8AP2 ; GMEB1 ; E2F2 ; EHF ; RAD21 ; NIPBL ; IRX3 ; ARNT ; RFX1 ; NFIL3 ; ZNF250 ; EGR1 ; SP1 ; HOXA1 ; HES4 ; ASCL2 ; NFAT5 ; NR2F1 ; MED12 ; UBTF ; HOXA10 ; HINFP ; TFE3 ; RFX5 ; KLF5 ; H3 ; FOXO3 ; SMC1A ; NR3C1 ; GLI2 ; SP3 ; JUN ; RXRA ; YY1 ; NFE2L2 ; MYC ; LHX2 ; SMC3 ; BARX2 ; GMEB2 ; GATA6 ; SMAD3 ; CTCF ; CEBPB ; TBX3 ; CDX2 ; DBP ; JUND ; LYL1 ; BARHL1 ; TEAD2 …	56bp 5' of AAMP	0.025	4
rs4791	2	219138940	0.97	0.99	C	T	0.59	3'-UTR	0.984252	4.26	other	3	MYBL2 ; DLX1 ; JUN	PNKD/TMIBM1	12.74	6
rs4674280	2	219141458	0.97	-0.99	C	G	0.41	intronic	0	-5.14	other	1	JUN	PNKD/TMIBM1	0.437	5
rs2168704	2	219142492	0.98	0.99	G	A	0.59	intronic	0	-1.7	other	2	DLX1 ; JUN	PNKD/TMIBM1	5.415	No Data
rs3817266	2	219142594	0.8	-0.99	C	T	0.36	intronic	0.00787402	3.59	other	2	DLX1 ; JUN	PNKD/TMIBM1	11.91	No Data
rs6707559	2	219142773	0.8	0.99	C	T	0.64	intronic	0	-6.14	other	2	DLX1 ; JUN	PNKD/TMIBM1	3.281	5
rs13429408	2	219142860	0.98	0.99	C	A	0.59	intronic	0	-0.866	other	3	NR2F2 ; DLX1 ; JUN	PNKD/TMIBM1	5.362	5
rs2292551	2	219143229	0.8	-0.99	G	A	0.36	intronic	0	-0.256	other	3	RFX1 ; NR2F2 ; JUN	PNKD/TMIBM1	12.61	1f
rs2292552	2	219143327	0.8	-0.99	T	C	0.36	intronic	0	3.03	other	3	RFX1 ; NR2F2 ; JUN	PNKD/TMIBM1	9.564	5
rs10932768	2	219146199	0.8	-0.99	T	A	0.36	intronic	0.0208346	0.484	open chromatin	0		PNKD/TMIBM1	5.279	4
rs7585702	2	219146607	0.8	-0.99	T	C	0.36	intronic	0	2.91	open chromatin	1	RFX5	PNKD/TMIBM1	17.64	3a
rs2292553	2	219146803	0.98	0.99	G	A	0.59	missense	0.00787402	2.94	open chromatin	1	RFX5	PNKD/TMIBM1	5.868	5
rs2292554	2	219146868	0.8	-0.99	T	C	0.36	5'-UTR	0.0314961	-1.33	open chromatin	1	RFX5	PNKD/TMIBM1	0.686	5
rs10932769	2	219147245	0.8	-0.99	T	G	0.36	intronic	0	0.71	enhancer	1	RFX5	PNKD/TMIBM1	7.161	5
rs6729058	2	219148369	0.8	-0.99	G	A	0.36	intronic	0	-7	open chromatin	0		PNKD/TMIBM1	0.654	5
rs62182826	2	219148723	0.97	0.99	C	A	0.59	intronic	0	-0.224	open chromatin	0		PNKD/TMIBM1	0.884	No Data
rs11692780	2	219149163	0.8	-0.99	A	G	0.36	intronic	0	1.89	enhancer	0	H3	PNKD/TMIBM1	6.848	4
rs55827343	2	219149728	0.98	0.99	G	A	0.59	intronic	0	-2.66	enhancer	1	E2F2	PNKD/TMIBM1	0.165	No Data
rs56109829	2	219149740	0.98	0.99	G	A	0.59	intronic	0	-2.28	enhancer	1	E2F2	PNKD/TMIBM1	0.674	No Data
rs7559416	2	219150211	0.8	-0.99	A	G	0.36	intronic	0	-5.15	enhancer	8	E2F2 ; HOXA7 ; GATA4 ; HOXA10 ; NR3C1 ; CEBPB ; MNT ; JUN	PNKD/TMIBM1	0.639	5
rs7559428	2	219150238	0.8	-0.99	A	G	0.36	intronic	0	-7.09	enhancer	8	E2F2 ; HOXA7 ; GATA4 ; HOXA10 ; NR3C1 ; CEBPB ; MNT ; JUN	PNKD/TMIBM1	0.855	1f
rs7559525	2	219150307	0.8	-0.99	A	G	0.36	intronic	0	1.56	enhancer	8	E2F2 ; HOXA7 ; GATA4 ; HOXA10 ; NR3C1 ; CEBPB ; MNT ; JUN	PNKD/TMIBM1	11.27	1f
rs2382817	2	219151218	0.8	0.99	A	C	0.64	intronic	0	-1	promoter	44	MED1 ; E2F2 ; HOXA7 ; EHF ; RAD21 ; NIPBL ; ARNT ; RFX1 ; EGR1 ; HOXA1 ; MED12 ; HOXA10 ; ZNF407 ; KLF5 ; SMC1A ; NR3C1 ; GLI2 ; RXRA ; NFE2L2 ; MYC ; SMC3 ; GMEB2 ; CEBPB ; HOXB13 ; JUND ; TEAD2 ; CLOCK ; REST ; E2F7 ; VEZF1 ; NKX2.2 ; SOX2 ; Ets-2 ; MNT ; DLX1 ; EVI1 ; ZNF143 ; ZNF83 ; MAFK ; OVOL2 ; FOXP1 ; ERM ; GLI2 ; IRF1 ; JUN	PNKD/TMIBM1	6.821	1f
rs13005100	2	219151767	0.82	-1	C	T	0.36	intronic	0	-0.2	promoter	59	MED1 ; GMEB1 ; E2F2 ; HOXA7 ; EHF ; RAD21 ; NIPBL ; ARNT ; RFX1 ; ZNF250 ; EGR1 ; HOXA1 ; ASCL2 ; NFAT5 ; MED12 ; HOXA10 ; ZNF407 ; KLF5 ; FOXO3 ; SMC1A ; NR3C1 ; CUX1 ; GLI2 ; HBP1 ; HNF4A ; TCF7L2 ; JUN ; RXRA ; NFE2L2 ; MYC ; SMC3 ; ETV4 ; GMEB2 ; CEBPB ; HOXB13 ; DBP ; JUND ; TEAD2 ; ERM ; CLOCK ; REST ; E2F7 ; VEZF1 ; NKX2.2 ; SOX2 ; Ets-2 ; MNT ; SP2 ; DLX1 ; MXD1 ; EVI1 ; ZNF143 ; ZNF83 ; …	PNKD/TMIBM1	7.994	1f
rs13031757	2	219151926	0.82	-1	T	C	0.36	intronic	0.015748	1.21	promoter	59	MED1 ; GMEB1 ; E2F2 ; HOXA7 ; EHF ; RAD21 ; NIPBL ; ARNT ; RFX1 ; ZNF250 ; EGR1 ; HOXA1 ; ASCL2 ; NFAT5 ; MED12 ; HOXA10 ; ZNF407 ; KLF5 ; FOXO3 ; SMC1A ; NR3C1 ; CUX1 ; GLI2 ; HBP1 ; HNF4A ; TCF7L2 ; JUN ; RXRA ; NFE2L2 ; MYC ; SMC3 ; ETV4 ; GMEB2 ; CEBPB ; HOXB13 ; DBP ; JUND ; TEAD2 ; ERM ; CLOCK ; REST ; E2F7 ; VEZF1 ; NKX2.2 ; SOX2 ; Ets-2 ; MNT ; SP2 ; DLX1 ; MXD1 ; EVI1 ; ZNF143 ; ZNF83 ; …	PNKD/TMIBM1	0.947	1b
rs6727301	2	219152937	0.81	-1	G	T	0.36	intronic	0.390614	0.149	open chromatin	6	RFX1 ; EGR1 ; MED12 ; ZNF407 ; CEBPB ; JUND	PNKD/TMIBM1	3.191	3a
rs992157	2	219154781	1	1	G	A	0.59	intronic	0.0223307	2.32	promoter	23	E2F2 ; RAD21 ; NIPBL ; RFX1 ; ZNF250 ; HOXA1 ; MED12 ; ZNF407 ; H3 ; HNF4A ; MYC ; CEBPB ; JUND ; CLOCK ; NKX2.2 ; SOX2 ; Ets-2 ; MNT ; DLX1 ; FOXD2 ; MAFK ; ZBTB10 ; RUNX1 ; JUNB ; NPAT	PNKD/TMIBM1	7.513	1f
rs56344368	2	219160749	0.94	0.98	T	C	0.58	intronic	0.109244	0.14	enhancer	0		PNKD	2.519	No Data
rs13427681	2	219167563	0.95	0.98	G	C	0.59	intronic	0.183071	0.158	open chromatin	0		PNKD	2.901	No Data
rs1877712	2	219168432	0.95	0.98	G	A	0.59	intronic	0.643622	0.122	other	0		PNKD	11.45	6
rs34001204	2	219179655	0.94	0.97	CA	C	0.59	intronic	0	-0.73	other	0		PNKD	0.228	6
SNP, single nucleotide polymorphism; Chr, chromosome; Pos, hg19 position; Ref, reference allele; Alt, alternate allele; RAF, reference allele frequency; PhCons, PhastCons; GERP, Genomic Evolutionary Rate Profiling; TF, number of transcription factors bound to the region; CADD, Combined Annotation Dependent Depletion.
1PhastCons scores >0.3 indicative of conservation
2GERP scores indicative >2 are indicative of evolutionary conservation
3ChromHHM association signals in CRC cell line HCT116
4-5Transcription Factor data were obtained from ChIPseq experiments in LoVo CRC cell line
6CADD score >10 indicates a variant is likely deleterious
7RegulomeDB scores: 1b, eQTL + TF binding + any motif + DNase Footprint + DNase peak; 1d, eQTL + TF binding + any motif + DNase peak; 1f, eQTL + TF binding / DNase peak; 2b, TF binding + any motif + DNase Footprint + DNase peak; 3a, TF binding + any motif + DNase peak; 4, TF binding + DNase peak; 5, TF binding or DNase peak; 6, other.

## Sheet: Supplementary Table 5B
Supplementary Table 5B: functional annotation of the 12 IBD SNPs.
ChromHMM signals, evolutionary conservation (PhastCons and GERP), RegulomeDB and CADD scores are reported for the 12 IBD SNPs associated with the risk of CRC.
SNP	Chr	Pos(hg19)	Ref	Alt	RAF	Type	PhCons1	GERP2	Promoter_ChromHMM3	Enhancer_ChromHMM3	Gene	CADD score4	Regulome DB score5
rs12568930	1	22702231	T	C	0.16	intergenic	0.96	0.478			76 kb 5' of ZBTB40	6.829	4
rs7554511	1	200877562	C	A	0.26	intronic	0	3.45	GI	GI, BLD and other tissues	C1orf106	7.584	4
rs7608910	2	61204856	A	G	0.37	intronic	0.03	1.63	BLD		PUS10	15.62	1f
rs17229285	2	199523122	C	T	0.53	intergenic	1	5.77		GI and other tissues	509 kb 3' of PLCL1	19.91	No Data
rs2382817	2	219151218	A	C	0.64	intronic	0	-1	GI, BLD and other tissues		PNKD	6.821	1f
rs4722672	7	27231762	C	T	0.83	intergenic	0	2.99	GI and other tissues	GI, BLD and other tissues	2.8 kb 3' of HOXA11-AS1	10.39	4
rs174537	11	61552680	G	T	0.36	intronic	0	-4.16			MYRF	0.521	5
rs653178	12	112007756	C	T	0.53	intronic	0	-3.43		GI, BLD and other tissues	ATXN2	0.676	5
rs17085007	13	27531267	T	C	0.18	intergenic	0	-2.41		GI, BLD and other tissues	109 kb 3' of USP12	3.731	5
rs941823	13	41013977	T	C	0.74	intronic	0.02	-1.2	GI and other tissues	GI, BLD and other tissues	TTL	3.98	5
rs516246	19	49206172	C	T	0.43	intronic	0	-4.82			FUT2	1.515	No Data
rs913678	20	48955424	T	C	0.4	intergenic	0.91	3.06	GI, BLD and other tissues	GI, BLD and other tissues	24 kb 3' of LOC284751	12.44	4
SNP, single nucleotide polymorphism; Chr, chromosome; Pos, hg19 position; Ref, reference allele; Alt, alternate allele; RAF, reference allele frequency; PhCons, PhastCons; GERP, Genomic Evolutionary Rate Profiling; TF, number of transcription factors bound to the region; CADD, Combined Annotation Dependent Depletion.
1PhastCons scores >0.3 indicative of conservation
2GERP scores indicative >2 are indicative of evolutionary conservation
3Promoter/Enhancer ChromHHM association signals from HaploReg; GI, from digestive tissues; BLD from blood tissues.
4CADD score >10 indicates a variant is likely deleterious
5RegulomeDB scores: 1f, eQTL + TF binding / DNase peak; 4, TF binding + DNase peak; 5, TF binding or DNase peak.

## Sheet: Supplementary Table 6A
Supplementary Table 6A: eQTL analysis.
The table reports the data for the eQTL analysis obtained by interrogating the MuTHER and eQTL blood available resources and by analysing genotype and RNA-seq data from TCGA on CRC and Geuvadis on LCL. All P-values reported are the FDR corrected values, except for the Blood eQTL browser where FDR=0
		MuTHER				Blood eQTL browser		Geuvadis LCL	TCGA CRC
SNP	Gene	Probe	LCL (P)	Fat (P)	Skin (P)	Probe	P	P	P
rs992157	ANKZF1
	ARPC2	ILMN_2255021	0.6029	0.0112	0.0324			0.0235293
		ILMN_1792489	0.0122	0.0001337	0.4303
	ATG9A	ILMN_1739008	0.0472	0.5121	0.7877
	C2orf24	ILMN_1795419	0.0032	0.7435	0.0996
	CCDC108
	CTDSP1
	GPBAR1	ILMN_1727709	0.8304	0.0009674	0.5635
		ILMN_2316386	0.287	0.0019	0.2741
	IL8RB					2900327	1.26555e-31
	PLCD4
	PNKD	ILMN_1774604	8.256e-06	2.087e-05	3.796e-25	4730349	1.73108e-161
						5820097	2.34094e-07
	RP11-378A13.1							2.47305e-18
	RQCD1
	RUFY4	ILMN_1678627	0.0194	0.8094	0.6297
	SLC11A1	ILMN_1741165	0.9287	0.0174	0.0506	780465	6.3422e-50
	SLC23A3	ILMN_1788118	0.0039	0.7902	0.5085
	STK16	ILMN_1803774	0.6465	0.2592	0.0406
	TMBIM1	ILMN_1705213	4.919e-05	2.331e-14	0.2567	5820097	2.34094e-07	0.015715
								0.020314
								0.0417983
	USP37
rs23828171	ARPC2	ILMN_2255021
		ILMN_1792489		0.0028
	ATG9A	ILMN_1739008	0.0328
		ILMN_2410975	0.0413
	CXCR2					2900327	3.47e-28
	GPBAR1	ILMN_1727709		0.000504
		ILMN_2316386		0.000736
	IHH	ILMN_1801953			0.0183
	PNKD	ILMN_1774604	2.66e-05	0.0023	6.45e-26	4730349	2.59e-139
						5820097	8.26e-06
	RUFY4	ILMN_1678627	0.028
	SLC11A1	ILMN_1741165		0.0037		780465	8.14e-49
	SLC23A3	ILMN_1788118	0.0123
	TMBIM1	ILMN_1705213	1.48e-06	3.26e-17		5820097	8.26e-06	0.00271916
rs75545112	KIF21B					4490025	0.00255121
	LAD1	ILMN_1728215	0.0266
	NR5A2	ILMN_2366654		0.0493
	PKP1	ILMN_1716424		0.0434
	SHISA4	ILMN_1677942		0.0424
	ZNF281	ILMN_1683127			0.0178
rs125689303	C1orf213	ILMN_1719831	0.0426
	HTR1D	ILMN_1804886		0.0244
rs76089104	BCL11A	ILMN_2342271	0.0117
		ILMN_1659800	0.0169
		ILMN_2255133			0.0195
	C2orf74							3.40921e-05
	KIAA1841							0.00615684
rs172292855	BOLL	ILMN_1670746			0.0041
	MARS2	ILMN_2136423	0.0469
	SATB2	ILMN_1738657			0.0003275
rs47226726	EVX1	ILMN_1766888			0.0268
	HIBADH	ILMN_1804150	0.0011
	HOXA1	ILMN_1700382	0.0453
	HOXA4	ILMN_1677018		0.0078
	HOXA5	ILMN_1753613	0.0136
	HOXA6	ILMN_1815570	0.0128
	HOXA10	ILMN_1770247		0.02
	HOXA13	ILMN_1731349		0.0029
rs1745377	B3GAT3	ILMN_2210581			0.0485
	DDB1	ILMN_1774735			0.0031
	FADS1	ILMN_1670134	0.0182	1.348e-05		2360020	1.80148e-31
	FADS2					380224	1.63877e-14	0.00147497	3.2818e-06
	FTH1	ILMN_1683146			0.0327
	MYRF	ILMN_1811437		0.0475
	SCGB1A1	ILMN_1655347			0.0287
	SYT7	ILMN_1810120			0.0074
	TMEM258	ILMN_1786759	1.04e-06	0.0025	0.0004931	630445	1.58648e-56
	VWCE	ILMN_1760315		0.0385
rs653178	ACAD10	ILMN_1687303	0.0174
	ALDH2	ILMN_1793859			0.0002441	840253	8.74329e-07
	PPP1CC	ILMN_1701855		0.0466
	SH2B3					6560301	1.68255e-19
	TMEM116	ILMN_2052871	0.0499
	TRAFD1	ILMN_1758250	0.014	0.0445	0.0029
rs17085007	GPR12	ILMN_1703765			0.0087
	IPF1	ILMN_1742993	0.0007168
	LNX2	ILMN_1702124		0.0003521
	POLR1D	ILMN_1742427	0.0392
	RNF6	ILMN_1687431	0.0126
	SHISA2	ILMN_1760412			0.0047
	WASF3	ILMN_1810797			0.0198
rs5162468	CARD8	ILMN_2192281	0.0322
	FAM83E	ILMN_1658301	0.0037		0.0381
	FLJ36070	ILMN_1718770	0.0067	0.031
	FUT2	ILMN_1794659			3.004e-22				2.07937e-17
	NTN5	ILMN_1767343		0.0147	5.885e-09
	PIH1D1	ILMN_1675131	0.0067
	RASIP1	ILMN_1755657	0.0067		3.569e-08
	SPHK2	ILMN_1729281		0.0192		3800725	8.69875e-07
	SULT2B1	ILMN_1727589		3.358e-06
	TPRX1	ILMN_1736536	0.0317
	TULP2	ILMN_2091221		0.0024
rs913678	ADNP				0.0187
	BCAS4	ILMN_2325506		0.0267
	CEBPB					20446	8.54684e-18
	TMEM189	ILMN_1789732		0.0084
	TMEM189-UBE2V1	ILMN_1677446		0.0345
		ILMN_1749212		0.0146
1rs1017698 (r2 = 1, D’ = 1) has been used as the best proxy for the CRC eQTL analysis
2rs10800746 (r2 = 1, D’ = 1) has been used as the best proxy for the MuTHER dataset and Blood eQTL Browser
3rs7524102 (r2 = 1, D’ = 1) has been used as the best proxy for the CRC eQTL analysis
4rs13003464 (r2 = 1, D’ = 1) has been used as the best proxy for the MuTHER dataset
5rs10931828 (r2 = 0.9, D’ = 1) has been used as the best proxy for the CRC eQTL analysis
6rs10228276 (r2 = 0.8, D’ = 0.9) has been used as the best proxy for the CRC eQTL analysis
7rs174577 (r2 = 1, D’ = 1) has been used as the best proxy for the CRC eQTL analysis
8rs516316 (r2 = 1, D’ = 1) has been used as the best proxy for the CRC eQTL analysis

## Sheet: Supplementary Table 6B
Supplementary Table 6B: eQTL analysis obtained from GTEx database.
The table reports the data for the eQTL analysis obtained from the GTex dataset. P-values are the FDR corrected values.
SNP	Gene	Gene ID	Tissue	FDR
rs992157	PNKD	ENSG00000127838	Skin Sun Exposed Lower leg	2.07818e-07
	TMBIM1	ENSG00000135926	Artery Tibial	3.86517e-06
	TMBIM1	ENSG00000135926	Nerve Tibial	3.29285e-05
	TMBIM1	ENSG00000135926	Muscle Skeletal	5.72961e-05
	TMBIM1	ENSG00000135926	Artery Aorta	0.000232256
	PNKD	ENSG00000127838	Adipose Subcutaneous	0.000280036
	TMBIM1	ENSG00000135926	Cells Transformed fibroblasts	0.000393023
	PNKD	ENSG00000127838	Nerve Tibial	0.000591023
	PNKD	ENSG00000127838	Muscle Skeletal	0.000941773
	TMBIM1	ENSG00000135926	Adipose Subcutaneous	0.00112875
	TMBIM1	ENSG00000135926	Heart Left Ventricle	0.00187938
	PNKD	ENSG00000127838	Artery Aorta	0.0031471
	PNKD	ENSG00000127838	Heart Left Ventricle	0.0031471
	PNKD	ENSG00000127838	Thyroid	0.0031471
	PNKD	ENSG00000127838	Lung	0.00411498
	TMBIM1	ENSG00000135926	Esophagus Muscularis	0.00411498
	TMBIM1	ENSG00000135926	Esophagus Mucosa	0.015776
	PNKD	ENSG00000127838	Whole Blood	0.0460958
	TMBIM1	ENSG00000135926	Skin Sun Exposed Lower leg	0.0466127
rs2382817	TMBIM1	ENSG00000135926	Artery Tibial	2.70918e-07
	PNKD	ENSG00000127838	Skin Sun Exposed Lower leg	4.10026e-07
	PNKD	ENSG00000127838	Adipose Subcutaneous	5.41973e-05
	TMBIM1	ENSG00000135926	Cells Transformed fibroblasts	0.000181747
	TMBIM1	ENSG00000135926	Adipose Subcutaneous	0.000478353
	PNKD	ENSG00000127838	Muscle Skeletal	0.000562074
	TMBIM1	ENSG00000135926	Muscle Skeletal	0.000579162
	TMBIM1	ENSG00000135926	Heart Left Ventricle	0.00276162
	TMBIM1	ENSG00000135926	Nerve Tibial	0.00581694
	PNKD	ENSG00000127838	Thyroid	0.0187043
	TMBIM1	ENSG00000135926	Artery Aorta	0.0386349
	PNKD	ENSG00000127838	Nerve Tibial	0.0409766
	PNKD	ENSG00000127838	Artery Aorta	0.0445323
rs174537	FADS2	ENSG00000134824	Whole Blood	1.63787e-07
	FADS2	ENSG00000134824	Heart Left Ventricle	0.000337393
	FADS2	ENSG00000134824	Esophagus Muscularis	0.000666462
	FADS2	ENSG00000134824	Cells Transformed fibroblasts	0.0016383
	FADS2	ENSG00000134824	Nerve Tibial	0.002875
	FADS2	ENSG00000134824	Muscle Skeletal	0.0060494
	FADS2	ENSG00000134824	Thyroid	0.0089094
rs516246	FUT2	ENSG00000176920	Esophagus Mucosa	5.05971e-19
	FUT2	ENSG00000176920	Cells Transformed fibroblasts	8.24323e-05
	FUT2	ENSG00000176920	Lung	8.24323e-05
	FUT2	ENSG00000176920	Stomach	0.000315485

## Sheet: Supplementary Table 7
Supplementary Table7: Pathway analysis.
The table reports the data for the pathway analysis obtained by using LENS (P-values < 1.0 x 10-3).
Direction	Pathway	P	Pathway genes	Overlapping genes
Same	Cytokine Signaling in Immune system	0	300	13	HLA-C, TAB2, KPNA7, PTK2B, JAK2, IFNG, STAT1, HLA-B, HLA-B, MAP3K7, FYN, TRIM35, IRF8
	Interferon gamma signaling	2e-05	93	7	HLA-C, JAK2, IFNG, HLA-B, HLA-B, TRIM35, IRF8
	Costimulation by the CD28 family	3e-05	67	6	CTLA4, ICOSLG, TNFRSF14, CD28, RICTOR, FYN
	Adaptive Immune System	4e-05	605	17	CTLA4, HLA-C, TAB2, KIR3DL2, ICOSLG, PDGFB, TNFRSF14, CD28, RICTOR, HLA-B, HLA-B,MAP3K7, FYN, CARD11, SMURF1, PRKCB, KIF3B
	Interferon Signaling	6e-05	191	9	HLA-C, KPNA7, JAK2, IFNG, STAT1, HLA-B, HLA-B, TRIM35, IRF8
	Endosomal/Vacuolar pathway	0.00011	11	3	HLA-C, HLA-B, HLA-B
	Fc epsilon receptor (FCERI) signaling	0.00013	165	8	TAB2, JAK2, PDGFB, CD28, RICTOR, MAP3K7, FYN, CARD11
	NOD1/2 Signaling Pathway	0.0003	36	4	TNFAIP3, TAB2, MAP3K7, CARD9
	Downstream signaling events of B Cell Receptor (BCR)	0.00051	154	7	PDGFB, CD28, RICTOR, MAP3K7, FYN, CARD11, PRKCB
	Pre-NOTCH Expression and Processing	0.00072	45	4	POFUT1, NOTCH2, RBPJ, E2F3
	CD28 dependent PI3K/Akt signaling	0.00086	21	3	CD28, RICTOR, FYN
Opposite	Cytokine Signaling in Immune system	0	300	15	NFKB1, IL2, IRF1, HLA-DQB1, MAP3K8, IFNGR2, TEC, IL6ST, IRF4, HLA-DQA1, IRF5, RIPK2,IL2RA, STAT3, PTPN1
	Signaling by Interleukins	2e-05	110	8	NFKB1, IL2, MAP3K8, TEC, IL6ST, RIPK2, IL2RA, STAT3
	Interferon gamma signaling	5e-05	93	7	IRF1, HLA-DQB1, IFNGR2, IRF4, HLA-DQA1, IRF5, PTPN1
	Interleukin receptor SHC signaling	0.00017	27	4	IL2, IL2, IL2RA, IL2RA
	Calmodulin induced events	0.00019	28	4	ADCY3, ADCY3, CALM3, CALM3
	CaM pathway	0.00019	28	4	ADCY3, ADCY3, CALM3, CALM3
	Adaptive Immune System	0.00021	605	17	PTPRC, NFKB1, LNPEP, HLA-DQB1, UBE2V2, MAP3K8, CUL2, RASGRP1, REL, ERAP2, HLA-DQA1, RIPK2, KIF11, FOXO1, ITGAL, CALM3, UBE2L3
	TCR signaling	0.00058	65	5	PTPRC, NFKB1, HLA-DQB1, HLA-DQA1, RIPK2
	G alpha (q) signalling events	0.00073	185	8	RASGRP1, RASGRP1, GRP, GRP, GPR65, GPR65, EDN3, EDN3
